# Supplementary material for: Systemic skewing of peripheral blood leukocyte composition in neurofibromatosis type 1
Source: Front Immunol. 2026 Jun 30;17:1849927. doi: 10.3389/fimmu.2026.1849927 (PMC13364682; doi:10.3389/fimmu.2026.1849927)
Supplement: Supplementary file 4 [file Table1.xlsx]

## Sheet: control
Supplementary Table 1. Profiles of control reference population
age (years)	sex	disease	white blood cell count (/µL)	percentage of neutrophils (%)	percentage of lymphocytes (%)	percentage of monocytes (%)	percentage of eosinophils (%)	percentage of basophils (%)
23.5479	male	nevus melanocytic	9000	69	25.6	3.2	1.5	0.7
25.6548	male	lipoma	6500	43.4	46.9	7.7	1.7	0.3
28.1699	male	nevus melanocytic	5300	53.7	32.3	9.8	3.8	0.4
29.0959	male	atheroma	4700	51.4	39.7	5.3	3.4	0.2
31.9452	male	lipoma	4600	54.1	34.3	4.7	6.7	0.2
32.1178	male	atheroma	5500	55.1	35.6	6.2	2.4	0.7
34.2082	male	atheroma	7200	62.9	29	5.7	1.7	0.7
35.2	male	nevus melanocytic	5400	54.1	33.1	7.5	4.4	0.9
36.4274	male	atheroma	4200	55.5	34.7	7.7	1.9	0.2
38.3973	male	nevus melanocytic	5400	56.2	33	5.5	4.6	0.7
40.5288	male	lipoma	5200	53	36.7	6.7	3.2	0.4
40.8164	male	lipoma	4700	42.5	49.1	5.9	2.1	0.4
41.5836	male	lipoma	8700	57.3	35.8	4.1	2.5	0.3
41.6575	male	lipoma	6100	56.6	35.5	6.4	1.3	0.2
43.2329	male	lipoma	8000	56	27.4	6.9	9.3	0.4
44.663	male	lipoma	12400	64.2	26.6	8.2	0.8	0.2
47.4247	male	lipoma	6000	64.1	28.2	6.6	0.8	0.3
48.1205	male	lipoma	6200	51.8	34.1	6.8	7.1	0.2
48.1945	male	lipoma	5800	59	34	4.5	2.2	0.3
48.4082	male	lipoma	6500	50.8	36.4	7.3	5.2	0.3
48.7205	male	lipoma	6300	55.3	33.6	6.7	4.1	0.3
48.9151	male	atheorma	3600	38.6	48.1	5	7.5	0.8
49.3562	male	lipoma	6000	62.5	30	6.3	1	0.2
49.9726	male	lipoma	6200	46.3	44.2	6.1	3.1	0.3
50.9863	male	lipoma	6600	62.3	29.2	6.6	1.4	0.5
51.2822	male	lipoma	9400	57.4	35	4.6	2.7	0.3
53.2685	male	nevus melanocytic	5600	64	24.6	5.2	5.5	0.7
53.6247	male	atheroma	4500	43.6	43	9.7	3.3	0.4
53.8329	male	nevus melanocytic	6200	60.5	29.9	7.5	1.6	0.5
54.9233	male	lipoma	6600	55.4	32.2	8.3	3.6	0.5
56.7726	male	atheroma	4600	46.8	45.4	5.4	1.5	0.9
57.5781	male	nevus melanocytic	7300	73.6	17.5	4.9	3.6	0.4
57.6658	male	lipoma	4500	53	38.9	5.9	1.5	0.7
58.6603	male	lipoma	8100	66.8	23.3	7.3	2.2	0.4
59.1041	male	lipoma	7800	56.6	33.7	6.6	2.6	0.5
61.7425	male	lipoma	4300	50.8	33.3	7.8	7.6	0.5
61.9918	male	atheorma	4900	55	32.9	9.1	2.6	0.4
63.3616	male	atheroma	3500	56.8	31.3	9.1	1.7	1.1
63.6849	male	lipoma	6700	61.3	32.5	5	0.6	0.6
64.3342	male	lipoma	6000	68.9	25.1	4.6	1.1	0.3
64.8849	male	lipoma	3200	37.3	40.5	6.7	14.3	1.2
66.0082	male	atheroma	7100	56.2	29.3	4.6	8.6	1.3
66.274	male	lipoma	5700	62	30.1	5.9	1.7	0.3
67.5014	male	atheroma	4700	60.2	33.4	3.6	1.7	1.1
67.9671	male	atheroma	6700	60.9	25.7	7.2	5.2	1
69.7945	male	atheroma	5900	56.8	29.1	8.6	4.7	0.8
70.189	male	lipoma	6000	47.5	37.2	6.5	8.5	0.3
71.0658	male	atheroma	5300	47.8	38.9	6.8	5.6	0.9
72.5397	male	lipoma	4900	58.9	32.9	5.8	1.8	0.6
73.7863	male	atheroma	9900	67.8	24.1	4.4	3.3	0.4
26.526	female	atheroma	4700	51	40.9	6.9	1	0.2
28.0959	female	nevus melanocytic	3800	43.3	46	8.1	1.6	1
28.1014	female	nevus melanocytic	4800	41.9	50.9	3.7	2.9	0.6
30.0658	female	lipoma	5400	56.9	38	3.8	0.9	0.4
32.8192	female	lipoma	5600	59	36.8	3.4	0.4	0.4
32.937	female	nevus melanocytic	6400	59.7	32.7	4.8	2.6	0.2
33.9616	female	nevus melanocytic	3800	57.6	30.1	8.5	2.8	1
34.7589	female	atheroma	7300	71.5	19.2	7.6	1.4	0.3
38.3863	female	nevus melanocytic	4100	57.4	33.9	3.6	4.1	1
40.7123	female	nevus melanocytic	7700	68.6	22	3.6	5.2	0.6
41.1452	female	nevus melanocytic	5600	57.9	33.7	5.7	2.3	0.4
41.526	female	lipoma	5800	60.9	31.1	3.9	3.4	0.7
42.0384	female	nevus melanocytic	4300	59.3	30.5	6.7	3	0.5
42.0959	female	lipoma	6600	60.4	23.6	5.4	10	0.6
42.9178	female	lipoma	7000	58.2	28.1	6.6	5.8	1.3
43.137	female	nevus melanocytic	7300	62.9	28.5	7.4	1.1	0.1
43.3644	female	nevus melanocytic	6500	62.2	21.8	5.6	9.9	0.5
43.3836	female	lipoma	5200	43.9	50.3	2.7	2.1	1
43.4493	female	lipoma	6700	51.6	30.2	6.2	10.5	1.5
45.1452	female	lipoma	3600	58.5	30.7	4.6	4.3	1.9
45.9616	female	atheroma	4900	67.9	23.8	5.7	1.8	0.8
49.9973	female	atheroma	3800	69.6	21.4	4.9	3.6	0.5
50.1151	female	lipoma	13200	83.7	14	0.4	0.4	0.2
52.4301	female	lipoma	4400	41.2	48.6	6.3	2.5	1.4
52.6329	female	atheroma	7900	69.1	21.8	3.8	5	0.3
54.7397	female	lipoma	5600	41.9	45.3	5.8	6.3	0.7
55.6301	female	atheroma	3800	64.7	22.7	5.4	6.4	0.8
57.474	female	lipoma	6100	41.4	51.4	3.3	3.1	0.8
57.8493	female	lipoma	4500	55.4	38.4	4.2	1.6	0.4
59.4767	female	atheroma	4800	44.9	45.3	7.1	2.5	0.2
59.5589	female	lipoma	9200	60.5	30.6	5.2	3.5	0.2
62.9233	female	lipoma	3800	60.4	33.4	5.4	0.8	0
64.9479	female	nevus melanocytic	5800	69	23.1	3.4	3.6	0.9
68.4548	female	atheroma	6600	70.1	24.8	3.6	1.2	0.3
70.9973	female	lipoma	4300	33.1	54.7	6.9	4.4	0.9
73.0658	female	lipoma	7800	63.1	29.2	4.6	2.6	0.5
83.1781	female	nevus melanocytic	4000	57.1	32.4	9.5	0.5	0.5
