# Supplementary material for: Systemic skewing of peripheral blood leukocyte composition in neurofibromatosis type 1
Source: Front Immunol. 2026 Jun 30;17:1849927. doi: 10.3389/fimmu.2026.1849927 (PMC13364682; doi:10.3389/fimmu.2026.1849927)
Supplement: Supplementary file 7 [file Table4.xlsx]

## Sheet: Sheet1
Supplementary Table 4. Individual clinical data and Z-score analysis of WBC fractions in NF1 patients
Sex	Age (years old)	D-class	N-class	B-class	WBC count	Reference mean of WBC count	Reference standard deviation of WBC count	Z-score of WBC count	Neutrophil percentage	Reference mean of neutrophil percentage	Reference standard deviation of neutrophil percentage	Z-score of neutrophil percentage	Lymphocyte percentage	Reference mean of lymphocyte count	Reference standard deviation of lymphocyte percentage	Z-score of lymphocyte percentage	Monocyte percentage	Reference mean of monocyte count	Reference standard deviation of monocyte percentage	Z-score of monocyte percentage	Eosinophil percentage	Reference mean of eosinophil percentage	Reference standard deviation of eosinophil percentage	Z-score of eosinophil percentage	Basophil percentage	Reference mean of basophil percentage	Reference standard deviation of basophil percentage	Z-score of basophil percentage
Female	26	3	1	0	7100	5748.65	1907.53	0.708429	71.4	57.7243	10.6746	1.28114	20.5	32.9703	10.375	-1.20195	5.6	5.25135	1.84189	0.348649	1.7	3.38108	2.59581	-0.647613	0.8	0.637838	0.422526	0.383792
Female	26	2	0	0	5300	5748.65	1907.53	-0.235198	49.7	57.7243	10.6746	-0.751722	34.2	32.9703	10.375	0.118528	7.3	5.25135	1.84189	2.04865	7.7	3.38108	2.59581	1.6638	1.1	0.637838	0.422526	1.09381
Female	27	2	1	0	6600	5748.65	1907.53	0.44631	68	57.7243	10.6746	0.962629	23.4	32.9703	10.375	-0.922436	7	5.25135	1.84189	1.74865	1.3	3.38108	2.59581	-0.801707	0.3	0.637838	0.422526	-0.799566
Female	27	2	0	0	6100	5748.65	1907.53	0.184192	67.6	57.7243	10.6746	0.925157	24.4	32.9703	10.375	-0.826051	6.5	5.25135	1.84189	1.24865	1	3.38108	2.59581	-0.917278	0.5	0.637838	0.422526	-0.326223
Female	28	4	0	0	4600	5748.65	1907.53	-0.602165	61.1	57.7243	10.6746	0.316235	23	32.9703	10.375	-0.960991	8.3	5.25135	1.84189	3.04865	6.5	3.38108	2.59581	1.20152	1.1	0.637838	0.422526	1.09381
Female	28	4	1	0	8500	5748.65	1907.53	1.44236	66.8	57.7243	10.6746	0.850213	26	32.9703	10.375	-0.671834	5.4	5.25135	1.84189	0.148649	1.3	3.38108	2.59581	-0.801707	0.5	0.637838	0.422526	-0.326223
Female	28	2	1	0	5200	5748.65	1907.53	-0.287622	68.3	57.7243	10.6746	0.990734	20.5	32.9703	10.375	-1.20195	7.3	5.25135	1.84189	2.04865	3.1	3.38108	2.59581	-0.108282	0.8	0.637838	0.422526	0.383792
Female	29	2	0	0	5200	5748.65	1907.53	-0.287622	43.6	57.7243	10.6746	-1.32317	48.4	32.9703	10.375	1.4872	6.1	5.25135	1.84189	0.848649	1.7	3.38108	2.59581	-0.647613	0.2	0.637838	0.422526	-1.03624
Female	29	3	0	0	6600	5748.65	1907.53	0.44631	65	57.7243	10.6746	0.681588	28	32.9703	10.375	-0.479063	6.2	5.25135	1.84189	0.948649	0.3	3.38108	2.59581	-1.18694	0.5	0.637838	0.422526	-0.326223
Female	29	2	0	1	3700	5748.65	1907.53	-1.07398	64.4	57.7243	10.6746	0.62538	25.3	32.9703	10.375	-0.739304	7.7	5.25135	1.84189	2.44865	1.3	3.38108	2.59581	-0.801707	1.3	0.637838	0.422526	1.56715
Female	29	2	1	0	8400	5748.65	1907.53	1.38994	60.9	57.7243	10.6746	0.297499	32.1	32.9703	10.375	-0.0838815	4.8	5.25135	1.84189	-0.451351	1.5	3.38108	2.59581	-0.72466	0.7	0.637838	0.422526	0.14712
Female	29	2	1	0	6800	5748.65	1907.53	0.551158	66.2	57.7243	10.6746	0.794005	26.6	32.9703	10.375	-0.614002	5	5.25135	1.84189	-0.251351	1.3	3.38108	2.59581	-0.801707	0.9	0.637838	0.422526	0.620463
Female	30	2	1	2	3600	5748.65	1907.53	-1.1264	56.5	57.7243	10.6746	-0.114695	33.8	32.9703	10.375	0.079974	8	5.25135	1.84189	2.74865	1.4	3.38108	2.59581	-0.763183	0.3	0.637838	0.422526	-0.799566
Female	30	3	1	0	11000	5748.65	1907.53	2.75296	76.1	57.7243	10.6746	1.72144	16.2	32.9703	10.375	-1.61641	4.9	5.25135	1.84189	-0.351351	2.3	3.38108	2.59581	-0.416471	0.5	0.637838	0.422526	-0.326223
Female	30	3	0	0	3800	5748.65	1907.53	-1.02155	53.6	57.7243	10.6746	-0.386368	35.3	32.9703	10.375	0.224552	8.3	5.25135	1.84189	3.04865	2.3	3.38108	2.59581	-0.416471	0.5	0.637838	0.422526	-0.326223
Female	30	2	0	0	6300	5748.65	1907.53	0.289039	60.5	57.7243	10.6746	0.260026	32.4	32.9703	10.375	-0.0549658	5	5.25135	1.84189	-0.251351	1.6	3.38108	2.59581	-0.686136	0.5	0.637838	0.422526	-0.326223
Female	31	3	1	0	8700	5748.65	1907.53	1.54721	81.3	57.7243	10.6746	2.20858	11.9	32.9703	10.375	-2.03087	6.1	5.25135	1.84189	0.848649	0.5	3.38108	2.59581	-1.1099	0.2	0.637838	0.422526	-1.03624
Female	32	3	0	1	6300	5748.65	1907.53	0.289039	49.6	57.7243	10.6746	-0.76109	41.8	32.9703	10.375	0.851059	5.3	5.25135	1.84189	0.0486486	2.4	3.38108	2.59581	-0.377948	0.9	0.637838	0.422526	0.620463
Female	33	2	0	0	8300	5748.65	1907.53	1.33751	59.5	57.7243	10.6746	0.166346	32.4	32.9703	10.375	-0.0549658	6.3	5.25135	1.84189	1.04865	1.2	3.38108	2.59581	-0.840231	0.6	0.637838	0.422526	-0.0895514
Female	33	4	0	0	5900	5748.65	1907.53	0.0793441	51.3	57.7243	10.6746	-0.601833	36.3	32.9703	10.375	0.320938	5.4	5.25135	1.84189	0.148649	5.5	3.38108	2.59581	0.816283	1.5	0.637838	0.422526	2.04049
Female	33	4	1	0	8500	5748.65	1907.53	1.44236	68.9	57.7243	10.6746	1.04694	22.6	32.9703	10.375	-0.999545	7.9	5.25135	1.84189	2.64865	0.3	3.38108	2.59581	-1.18694	0.3	0.637838	0.422526	-0.799566
Female	34	2	0	0	11300	5748.65	1907.53	2.91023	66.7	57.7243	10.6746	0.840845	23.6	32.9703	10.375	-0.903159	7.6	5.25135	1.84189	2.34865	1.2	3.38108	2.59581	-0.840231	0.9	0.637838	0.422526	0.620463
Female	34	4	1	0	5400	5748.65	1907.53	-0.182775	63.2	57.7243	10.6746	0.512964	24.6	32.9703	10.375	-0.806774	7.6	5.25135	1.84189	2.34865	3.7	3.38108	2.59581	0.122859	0.9	0.637838	0.422526	0.620463
Female	34	2	1	0	6200	5748.65	1907.53	0.236615	52.3	57.7243	10.6746	-0.508153	38.5	32.9703	10.375	0.532986	5.8	5.25135	1.84189	0.548649	2.3	3.38108	2.59581	-0.416471	1.1	0.637838	0.422526	1.09381
Female	35	2	0	0	9000	5748.65	1907.53	1.70448	77.6	57.7243	10.6746	1.86196	15.3	32.9703	10.375	-1.70316	5.1	5.25135	1.84189	-0.151351	1.4	3.38108	2.59581	-0.763183	0.6	0.637838	0.422526	-0.0895514
Female	35	3	1	1	5700	5748.65	1907.53	-0.0255034	56.6	57.7243	10.6746	-0.105327	34	32.9703	10.375	0.0992511	6.8	5.25135	1.84189	1.54865	2.1	3.38108	2.59581	-0.493518	0.5	0.637838	0.422526	-0.326223
Female	35	2	1	0	9700	5748.65	1907.53	2.07145	75.1	57.7243	10.6746	1.62776	17	32.9703	10.375	-1.5393	5.5	5.25135	1.84189	0.248649	1.9	3.38108	2.59581	-0.570565	0.5	0.637838	0.422526	-0.326223
Female	36	2	0	0	5300	5748.65	1907.53	-0.235198	65.9	57.7243	10.6746	0.765901	25.4	32.9703	10.375	-0.729665	5.4	5.25135	1.84189	0.148649	2.4	3.38108	2.59581	-0.377948	0.9	0.637838	0.422526	0.620463
Female	37	3	1	1	3900	5748.65	1907.53	-0.969131	70.1	57.7243	10.6746	1.15936	24.8	32.9703	10.375	-0.787496	3.8	5.25135	1.84189	-1.45135	0.8	3.38108	2.59581	-0.994325	0.5	0.637838	0.422526	-0.326223
Female	37	3	1	0	3100	5748.65	1907.53	-1.38852	46.2	57.7243	10.6746	-1.0796	42.1	32.9703	10.375	0.879975	7.9	5.25135	1.84189	2.64865	3.2	3.38108	2.59581	-0.0697589	0.6	0.637838	0.422526	-0.0895514
Female	37	1	0	1	3500	5748.65	1907.53	-1.17883	60.1	57.7243	10.6746	0.222554	31.5	32.9703	10.375	-0.141713	4.5	5.25135	1.84189	-0.751351	3.1	3.38108	2.59581	-0.108282	0.8	0.637838	0.422526	0.383792
Female	38	2	1	0	6000	5748.65	1907.53	0.131768	60.9	57.7243	10.6746	0.297499	32.6	32.9703	10.375	-0.0356887	4.8	5.25135	1.84189	-0.451351	0.7	3.38108	2.59581	-1.03285	1	0.637838	0.422526	0.857135
Female	38	4	0	0	8300	5748.65	1907.53	1.33751	64.4	57.7243	10.6746	0.62538	26.9	32.9703	10.375	-0.585087	6.6	5.25135	1.84189	1.34865	1.7	3.38108	2.59581	-0.647613	0.4	0.637838	0.422526	-0.562895
Female	39	2	0	0	5800	5748.65	1907.53	0.0269203	71	57.7243	10.6746	1.24367	20.6	32.9703	10.375	-1.19232	5.5	5.25135	1.84189	0.248649	1.9	3.38108	2.59581	-0.570565	1	0.637838	0.422526	0.857135
Female	39	2	2	1	7600	5748.65	1907.53	0.970548	64.3	57.7243	10.6746	0.616012	24.1	32.9703	10.375	-0.854966	6.1	5.25135	1.84189	0.848649	4.6	3.38108	2.59581	0.469571	0.9	0.637838	0.422526	0.620463
Female	39	4	1	0	6500	5748.65	1907.53	0.393887	60.6	57.7243	10.6746	0.269394	31	32.9703	10.375	-0.189906	7.3	5.25135	1.84189	2.04865	0.6	3.38108	2.59581	-1.07137	0.5	0.637838	0.422526	-0.326223
Female	40	3	0	0	11500	5748.65	1907.53	3.01507	68	57.7243	10.6746	0.962629	23.8	32.9703	10.375	-0.883882	6.1	5.25135	1.84189	0.848649	1.6	3.38108	2.59581	-0.686136	0.5	0.637838	0.422526	-0.326223
Female	40	3	1	1	6300	5748.65	1907.53	0.289039	54.6	57.7243	10.6746	-0.292688	33.7	32.9703	10.375	0.0703354	8.9	5.25135	1.84189	3.64865	1.7	3.38108	2.59581	-0.647613	1.1	0.637838	0.422526	1.09381
Female	40	3	1	0	6100	5748.65	1907.53	0.184192	69.4	57.7243	10.6746	1.09378	22.1	32.9703	10.375	-1.04774	4.9	5.25135	1.84189	-0.351351	2.6	3.38108	2.59581	-0.3009	1	0.637838	0.422526	0.857135
Female	41	3	0	0	5500	5748.65	1907.53	-0.130351	78.4	57.7243	10.6746	1.93691	16.4	32.9703	10.375	-1.59714	4.5	5.25135	1.84189	-0.751351	0.2	3.38108	2.59581	-1.22547	0.5	0.637838	0.422526	-0.326223
Female	41	2	2	1	8100	5748.65	1907.53	1.23267	73.5	57.7243	10.6746	1.47787	17.4	32.9703	10.375	-1.50075	7.1	5.25135	1.84189	1.84865	1	3.38108	2.59581	-0.917278	1	0.637838	0.422526	0.857135
Female	41	2	0	1	5700	5748.65	1907.53	-0.0255034	60.4	57.7243	10.6746	0.250658	24.2	32.9703	10.375	-0.845328	5.4	5.25135	1.84189	0.148649	8.8	3.38108	2.59581	2.08756	1.2	0.637838	0.422526	1.33048
Female	41	2	0	0	5000	5748.65	1907.53	-0.39247	69.7	57.7243	10.6746	1.12189	21.1	32.9703	10.375	-1.14412	5.1	5.25135	1.84189	-0.151351	3.7	3.38108	2.59581	0.122859	0.4	0.637838	0.422526	-0.562895
Female	42	1	0	0	7400	5748.65	1907.53	0.8657	66.2	57.7243	10.6746	0.794005	24.4	32.9703	10.375	-0.826051	7.4	5.25135	1.84189	2.14865	1.3	3.38108	2.59581	-0.801707	0.7	0.637838	0.422526	0.14712
Female	42	1	0	0	10300	5748.65	1907.53	2.38599	75.1	57.7243	10.6746	1.62776	17.4	32.9703	10.375	-1.50075	3.8	5.25135	1.84189	-1.45135	3.5	3.38108	2.59581	0.0458118	0.2	0.637838	0.422526	-1.03624
Female	42	4	1	0	5200	5748.65	1907.53	-0.287622	52.8	57.7243	10.6746	-0.461313	35.3	32.9703	10.375	0.224552	6.5	5.25135	1.84189	1.24865	4.8	3.38108	2.59581	0.546618	0.6	0.637838	0.422526	-0.0895514
Female	42	1	1	0	7400	5748.65	1907.53	0.8657	65.7	57.7243	10.6746	0.747165	12.7	32.9703	10.375	-1.95376	8.2	5.25135	1.84189	2.94865	12.7	3.38108	2.59581	3.58998	0.7	0.637838	0.422526	0.14712
Female	43	4	1	0	10000	5748.65	1907.53	2.22872	69	57.7243	10.6746	1.05631	20.5	32.9703	10.375	-1.20195	5.5	5.25135	1.84189	0.248649	3.4	3.38108	2.59581	0.00728825	1.6	0.637838	0.422526	2.27716
Female	43	1	2	2	5900	5748.65	1907.53	0.0793441	74.3	57.7243	10.6746	1.55282	17.8	32.9703	10.375	-1.4622	5.9	5.25135	1.84189	0.648649	1.7	3.38108	2.59581	-0.647613	0.3	0.637838	0.422526	-0.799566
Female	43	1	0	0	6500	5748.65	1907.53	0.393887	68.9	57.7243	10.6746	1.04694	21	32.9703	10.375	-1.15376	7.2	5.25135	1.84189	1.94865	2.3	3.38108	2.59581	-0.416471	0.6	0.637838	0.422526	-0.0895514
Female	44	4	1	1	3900	5748.65	1907.53	-0.969131	69.1	57.7243	10.6746	1.06568	22.3	32.9703	10.375	-1.02846	6.8	5.25135	1.84189	1.54865	1.3	3.38108	2.59581	-0.801707	0.5	0.637838	0.422526	-0.326223
Female	44	1	0	0	6600	5748.65	1907.53	0.44631	64.2	57.7243	10.6746	0.606644	27	32.9703	10.375	-0.575448	4.6	5.25135	1.84189	-0.651351	3.3	3.38108	2.59581	-0.0312353	0.9	0.637838	0.422526	0.620463
Female	44	2	1	0	6300	5748.65	1907.53	0.289039	70.6	57.7243	10.6746	1.2062	19.2	32.9703	10.375	-1.32726	6.9	5.25135	1.84189	1.64865	3	3.38108	2.59581	-0.146806	0.3	0.637838	0.422526	-0.799566
Female	44	2	0	0	7300	5748.65	1907.53	0.813277	71.1	57.7243	10.6746	1.25304	17.5	32.9703	10.375	-1.49111	5.1	5.25135	1.84189	-0.151351	5.4	3.38108	2.59581	0.77776	0.9	0.637838	0.422526	0.620463
Female	44	4	1	2	6600	5748.65	1907.53	0.44631	69.2	57.7243	10.6746	1.07505	22	32.9703	10.375	-1.05738	6.5	5.25135	1.84189	1.24865	1.5	3.38108	2.59581	-0.72466	0.8	0.637838	0.422526	0.383792
Female	44	4	1	0	8200	5748.65	1907.53	1.28509	64.3	57.7243	10.6746	0.616012	25.2	32.9703	10.375	-0.748942	7.3	5.25135	1.84189	2.04865	2.2	3.38108	2.59581	-0.454995	1	0.637838	0.422526	0.857135
Female	44	4	1	2	5700	5748.65	1907.53	-0.0255034	68.5	57.7243	10.6746	1.00947	22.4	32.9703	10.375	-1.01882	8.4	5.25135	1.84189	3.14865	0.5	3.38108	2.59581	-1.1099	0.2	0.637838	0.422526	-1.03624
Female	44	4	0	0	5000	5748.65	1907.53	-0.39247	67.2	57.7243	10.6746	0.887685	24.1	32.9703	10.375	-0.854966	6.3	5.25135	1.84189	1.04865	1.6	3.38108	2.59581	-0.686136	0.8	0.637838	0.422526	0.383792
Female	45	4	1	1	5500	5748.65	1907.53	-0.130351	62.7	57.7243	10.6746	0.466123	26.8	32.9703	10.375	-0.594725	8.5	5.25135	1.84189	3.24865	1.1	3.38108	2.59581	-0.878754	0.9	0.637838	0.422526	0.620463
Female	45	4	2	1	6300	5748.65	1907.53	0.289039	66.9	57.7243	10.6746	0.859581	24.2	32.9703	10.375	-0.845328	5.3	5.25135	1.84189	0.0486486	2.8	3.38108	2.59581	-0.223853	0.8	0.637838	0.422526	0.383792
Female	45	3	1	0	3800	5748.65	1907.53	-1.02155	76.4	57.7243	10.6746	1.74954	16.9	32.9703	10.375	-1.54894	4.7	5.25135	1.84189	-0.551351	1	3.38108	2.59581	-0.917278	1	0.637838	0.422526	0.857135
Female	45	2	0	0	5500	5748.65	1907.53	-0.130351	62.5	57.7243	10.6746	0.447387	28.2	32.9703	10.375	-0.459785	5	5.25135	1.84189	-0.251351	3.2	3.38108	2.59581	-0.0697589	1.1	0.637838	0.422526	1.09381
Female	45	3	2	0	6800	5748.65	1907.53	0.551158	59.5	57.7243	10.6746	0.166346	25.1	32.9703	10.375	-0.758581	5.3	5.25135	1.84189	0.0486486	8.8	3.38108	2.59581	2.08756	1.3	0.637838	0.422526	1.56715
Female	45	3	1	1	9000	5748.65	1907.53	1.70448	66.2	57.7243	10.6746	0.794005	24.9	32.9703	10.375	-0.777858	6.3	5.25135	1.84189	1.04865	2	3.38108	2.59581	-0.532042	0.6	0.637838	0.422526	-0.0895514
Female	45	3	0	1	6100	5748.65	1907.53	0.184192	69.9	57.7243	10.6746	1.14062	20.9	32.9703	10.375	-1.1634	7.2	5.25135	1.84189	1.94865	1.3	3.38108	2.59581	-0.801707	0.7	0.637838	0.422526	0.14712
Female	46	4	1	2	6600	5748.65	1907.53	0.44631	77.2	57.7243	10.6746	1.82449	16.2	32.9703	10.375	-1.61641	5.3	5.25135	1.84189	0.0486486	0.8	3.38108	2.59581	-0.994325	0.5	0.637838	0.422526	-0.326223
Female	46	3	0	0	6000	5748.65	1907.53	0.131768	62.1	57.7243	10.6746	0.409915	25.9	32.9703	10.375	-0.681472	10.1	5.25135	1.84189	4.84865	1.7	3.38108	2.59581	-0.647613	0.2	0.637838	0.422526	-1.03624
Female	46	3	0	0	6000	5748.65	1907.53	0.131768	51.4	57.7243	10.6746	-0.592465	39.6	32.9703	10.375	0.639011	6.4	5.25135	1.84189	1.14865	2.1	3.38108	2.59581	-0.493518	0.5	0.637838	0.422526	-0.326223
Female	47	2	0	0	8700	5748.65	1907.53	1.54721	76.2	57.7243	10.6746	1.73081	16.8	32.9703	10.375	-1.55858	5.5	5.25135	1.84189	0.248649	1.3	3.38108	2.59581	-0.801707	0.2	0.637838	0.422526	-1.03624
Female	47	3	0	0	6800	5748.65	1907.53	0.551158	74.3	57.7243	10.6746	1.55282	18.2	32.9703	10.375	-1.42364	5.3	5.25135	1.84189	0.0486486	1.6	3.38108	2.59581	-0.686136	0.6	0.637838	0.422526	-0.0895514
Female	47	4	0	0	6900	5748.65	1907.53	0.603582	74.9	57.7243	10.6746	1.60902	16.5	32.9703	10.375	-1.5875	6.9	5.25135	1.84189	1.64865	1.3	3.38108	2.59581	-0.801707	0.4	0.637838	0.422526	-0.562895
Female	47	2	1	0	11300	5748.65	1907.53	2.91023	79.4	57.7243	10.6746	2.03059	15.9	32.9703	10.375	-1.64533	3.8	5.25135	1.84189	-1.45135	0.5	3.38108	2.59581	-1.1099	0.4	0.637838	0.422526	-0.562895
Female	47	3	1	0	4900	5748.65	1907.53	-0.444894	74.2	57.7243	10.6746	1.54345	17.4	32.9703	10.375	-1.50075	7.2	5.25135	1.84189	1.94865	0.4	3.38108	2.59581	-1.14842	0.8	0.637838	0.422526	0.383792
Female	48	3	2	0	9700	5748.65	1907.53	2.07145	77.8	57.7243	10.6746	1.8807	16.6	32.9703	10.375	-1.57786	4.1	5.25135	1.84189	-1.15135	1.2	3.38108	2.59581	-0.840231	0.3	0.637838	0.422526	-0.799566
Female	48	2	0	0	6200	5748.65	1907.53	0.236615	63.1	57.7243	10.6746	0.503595	27.9	32.9703	10.375	-0.488701	6.1	5.25135	1.84189	0.848649	2.1	3.38108	2.59581	-0.493518	0.8	0.637838	0.422526	0.383792
Female	48	2	1	0	6900	5748.65	1907.53	0.603582	67.9	57.7243	10.6746	0.953261	23.7	32.9703	10.375	-0.893521	5.8	5.25135	1.84189	0.548649	1.7	3.38108	2.59581	-0.647613	0.9	0.637838	0.422526	0.620463
Female	48	4	1	2	3300	5748.65	1907.53	-1.28367	53.9	57.7243	10.6746	-0.358264	28.8	32.9703	10.375	-0.401954	11.6	5.25135	1.84189	6.34865	4.2	3.38108	2.59581	0.315477	1.5	0.637838	0.422526	2.04049
Female	49	4	1	0	4900	5748.65	1907.53	-0.444894	52.5	57.7243	10.6746	-0.489417	38.5	32.9703	10.375	0.532986	5.3	5.25135	1.84189	0.0486486	2.9	3.38108	2.59581	-0.18533	0.8	0.637838	0.422526	0.383792
Female	49	3	0	0	5200	5748.65	1907.53	-0.287622	61.5	57.7243	10.6746	0.353707	23.7	32.9703	10.375	-0.893521	11.3	5.25135	1.84189	6.04865	2.7	3.38108	2.59581	-0.262377	0.8	0.637838	0.422526	0.383792
Female	50	2	1	1	5800	5748.65	1907.53	0.0269203	67.8	57.7243	10.6746	0.943893	20.1	32.9703	10.375	-1.24051	8.5	5.25135	1.84189	3.24865	2.7	3.38108	2.59581	-0.262377	0.9	0.637838	0.422526	0.620463
Female	50	2	1	0	4300	5748.65	1907.53	-0.759436	64.6	57.7243	10.6746	0.644116	20.8	32.9703	10.375	-1.17304	8.4	5.25135	1.84189	3.14865	3.7	3.38108	2.59581	0.122859	2.5	0.637838	0.422526	4.40721
Female	50	4	0	0	3700	5748.65	1907.53	-1.07398	58.1	57.7243	10.6746	0.0351934	29.8	32.9703	10.375	-0.305568	9.1	5.25135	1.84189	3.84865	1.9	3.38108	2.59581	-0.570565	1.1	0.637838	0.422526	1.09381
Female	50	2	0	0	6300	5748.65	1907.53	0.289039	76	57.7243	10.6746	1.71207	17.6	32.9703	10.375	-1.48147	4.7	5.25135	1.84189	-0.551351	1.1	3.38108	2.59581	-0.878754	0.6	0.637838	0.422526	-0.0895514
Female	50	4	1	2	5300	5748.65	1907.53	-0.235198	63.7	57.7243	10.6746	0.559804	29.2	32.9703	10.375	-0.3634	5.4	5.25135	1.84189	0.148649	1.5	3.38108	2.59581	-0.72466	0.2	0.637838	0.422526	-1.03624
Female	51	4	0	0	6900	5748.65	1907.53	0.603582	66.9	57.7243	10.6746	0.859581	20.1	32.9703	10.375	-1.24051	8.8	5.25135	1.84189	3.54865	3.2	3.38108	2.59581	-0.0697589	1	0.637838	0.422526	0.857135
Female	51	4	1	1	4000	5748.65	1907.53	-0.916707	64.5	57.7243	10.6746	0.634748	27.2	32.9703	10.375	-0.556171	6.6	5.25135	1.84189	1.34865	1.2	3.38108	2.59581	-0.840231	0.5	0.637838	0.422526	-0.326223
Female	51	4	1	0	6700	5748.65	1907.53	0.498734	60.4	57.7243	10.6746	0.250658	21.8	32.9703	10.375	-1.07665	4.3	5.25135	1.84189	-0.951351	12.5	3.38108	2.59581	3.51293	1	0.637838	0.422526	0.857135
Female	51	2	0	0	13000	5748.65	1907.53	3.80143	82.2	57.7243	10.6746	2.29289	13.4	32.9703	10.375	-1.88629	3.5	5.25135	1.84189	-1.75135	0.5	3.38108	2.59581	-1.1099	0.4	0.637838	0.422526	-0.562895
Female	52	3	1	0	13100	5748.65	1907.53	3.85385	71.5	57.7243	10.6746	1.29051	22.9	32.9703	10.375	-0.970629	4.9	5.25135	1.84189	-0.351351	0.5	3.38108	2.59581	-1.1099	0.2	0.637838	0.422526	-1.03624
Female	52	4	2	1	6800	5748.65	1907.53	0.551158	73.9	57.7243	10.6746	1.51534	17.5	32.9703	10.375	-1.49111	6.7	5.25135	1.84189	1.44865	1.3	3.38108	2.59581	-0.801707	0.6	0.637838	0.422526	-0.0895514
Female	52	3	1	1	6400	5748.65	1907.53	0.341463	69.4	57.7243	10.6746	1.09378	20.8	32.9703	10.375	-1.17304	5.2	5.25135	1.84189	-0.0513514	4	3.38108	2.59581	0.23843	0.6	0.637838	0.422526	-0.0895514
Female	52	4	1	0	5400	5748.65	1907.53	-0.182775	63.2	57.7243	10.6746	0.512964	21.7	32.9703	10.375	-1.08629	8.3	5.25135	1.84189	3.04865	5.7	3.38108	2.59581	0.893331	1.1	0.637838	0.422526	1.09381
Female	52	2	1	0	8500	5748.65	1907.53	1.44236	75.7	57.7243	10.6746	1.68397	19.1	32.9703	10.375	-1.33689	4.4	5.25135	1.84189	-0.851351	0.7	3.38108	2.59581	-1.03285	0.1	0.637838	0.422526	-1.27291
Female	53	3	0	1	5400	5748.65	1907.53	-0.182775	74.8	57.7243	10.6746	1.59966	16.5	32.9703	10.375	-1.5875	6.2	5.25135	1.84189	0.948649	1.8	3.38108	2.59581	-0.609089	0.7	0.637838	0.422526	0.14712
Female	53	4	0	0	6000	5748.65	1907.53	0.131768	59.4	57.7243	10.6746	0.156978	31.4	32.9703	10.375	-0.151351	6.2	5.25135	1.84189	0.948649	2.3	3.38108	2.59581	-0.416471	0.7	0.637838	0.422526	0.14712
Female	53	3	1	2	12300	5748.65	1907.53	3.43446	64.3	57.7243	10.6746	0.616012	28.5	32.9703	10.375	-0.43087	4.7	5.25135	1.84189	-0.551351	1	3.38108	2.59581	-0.917278	1.5	0.637838	0.422526	2.04049
Female	53	4	1	2	10500	5748.65	1907.53	2.49084	64.4	57.7243	10.6746	0.62538	26	32.9703	10.375	-0.671834	5.9	5.25135	1.84189	0.648649	2.8	3.38108	2.59581	-0.223853	0.9	0.637838	0.422526	0.620463
Female	53	4	1	1	4800	5748.65	1907.53	-0.497317	68.1	57.7243	10.6746	0.971997	21.2	32.9703	10.375	-1.13448	8.9	5.25135	1.84189	3.64865	1.2	3.38108	2.59581	-0.840231	0.6	0.637838	0.422526	-0.0895514
Female	53	2	1	0	6500	5748.65	1907.53	0.393887	63.6	57.7243	10.6746	0.550436	28.8	32.9703	10.375	-0.401954	6.4	5.25135	1.84189	1.14865	0.9	3.38108	2.59581	-0.955801	0.3	0.637838	0.422526	-0.799566
Female	53	2	1	0	4500	5748.65	1907.53	-0.654589	63.4	57.7243	10.6746	0.5317	30.2	32.9703	10.375	-0.267014	4.2	5.25135	1.84189	-1.05135	1.3	3.38108	2.59581	-0.801707	0.9	0.637838	0.422526	0.620463
Female	53	2	0	0	4200	5748.65	1907.53	-0.81186	51.8	57.7243	10.6746	-0.554993	31.8	32.9703	10.375	-0.112797	5.7	5.25135	1.84189	0.448649	9.5	3.38108	2.59581	2.35723	1.2	0.637838	0.422526	1.33048
Female	54	4	1	2	7300	5748.65	1907.53	0.813277	61.4	57.7243	10.6746	0.344339	25.2	32.9703	10.375	-0.748942	5.6	5.25135	1.84189	0.348649	7.1	3.38108	2.59581	1.43266	0.7	0.637838	0.422526	0.14712
Female	54	4	0	0	5400	5748.65	1907.53	-0.182775	62	57.7243	10.6746	0.400547	30.7	32.9703	10.375	-0.218821	5.8	5.25135	1.84189	0.548649	1.1	3.38108	2.59581	-0.878754	0.4	0.637838	0.422526	-0.562895
Female	54	3	0	0	6700	5748.65	1907.53	0.498734	72.9	57.7243	10.6746	1.42166	20.9	32.9703	10.375	-1.1634	4.9	5.25135	1.84189	-0.351351	0.9	3.38108	2.59581	-0.955801	0.4	0.637838	0.422526	-0.562895
Female	54	3	1	0	5800	5748.65	1907.53	0.0269203	63	57.7243	10.6746	0.494227	28.6	32.9703	10.375	-0.421231	5.3	5.25135	1.84189	0.0486486	2.6	3.38108	2.59581	-0.3009	0.5	0.637838	0.422526	-0.326223
Female	55	4	1	1	4900	5748.65	1907.53	-0.444894	61.8	57.7243	10.6746	0.381811	30.7	32.9703	10.375	-0.218821	5.3	5.25135	1.84189	0.0486486	1.6	3.38108	2.59581	-0.686136	0.6	0.637838	0.422526	-0.0895514
Female	55	4	0	1	4900	5748.65	1907.53	-0.444894	73.4	57.7243	10.6746	1.4685	19.6	32.9703	10.375	-1.2887	4	5.25135	1.84189	-1.25135	2	3.38108	2.59581	-0.532042	1	0.637838	0.422526	0.857135
Female	55	2	0	0	7400	5748.65	1907.53	0.8657	56.6	57.7243	10.6746	-0.105327	33.3	32.9703	10.375	0.0317812	6.2	5.25135	1.84189	0.948649	3.2	3.38108	2.59581	-0.0697589	0.7	0.637838	0.422526	0.14712
Female	56	4	1	2	7900	5748.65	1907.53	1.12782	73.6	57.7243	10.6746	1.48724	18.3	32.9703	10.375	-1.414	5.2	5.25135	1.84189	-0.0513514	2.4	3.38108	2.59581	-0.377948	0.5	0.637838	0.422526	-0.326223
Female	57	4	1	1	3900	5748.65	1907.53	-0.969131	79.8	57.7243	10.6746	2.06806	15.8	32.9703	10.375	-1.65497	4.1	5.25135	1.84189	-1.15135	0	3.38108	2.59581	-1.30251	0.3	0.637838	0.422526	-0.799566
Female	57	4	0	2	9400	5748.65	1907.53	1.91418	81.1	57.7243	10.6746	2.18984	10.7	32.9703	10.375	-2.14653	5.1	5.25135	1.84189	-0.151351	2.3	3.38108	2.59581	-0.416471	0.8	0.637838	0.422526	0.383792
Female	57	4	1	2	4700	5748.65	1907.53	-0.549741	45.7	57.7243	10.6746	-1.12644	46.4	32.9703	10.375	1.29443	5.5	5.25135	1.84189	0.248649	1.5	3.38108	2.59581	-0.72466	0.9	0.637838	0.422526	0.620463
Female	57	3	1	0	8500	5748.65	1907.53	1.44236	70.6	57.7243	10.6746	1.2062	24.3	32.9703	10.375	-0.835689	4.2	5.25135	1.84189	-1.05135	0.4	3.38108	2.59581	-1.14842	0.5	0.637838	0.422526	-0.326223
Female	57	4	0	0	5700	5748.65	1907.53	-0.0255034	78.3	57.7243	10.6746	1.92754	14.5	32.9703	10.375	-1.78027	5.6	5.25135	1.84189	0.348649	0.7	3.38108	2.59581	-1.03285	0.9	0.637838	0.422526	0.620463
Female	57	4	0	0	4700	5748.65	1907.53	-0.549741	61.1	57.7243	10.6746	0.316235	32.4	32.9703	10.375	-0.0549658	4.4	5.25135	1.84189	-0.851351	1.9	3.38108	2.59581	-0.570565	0.2	0.637838	0.422526	-1.03624
Female	58	3	0	0	8000	5748.65	1907.53	1.18024	76.9	57.7243	10.6746	1.79639	17	32.9703	10.375	-1.5393	5.1	5.25135	1.84189	-0.151351	0.5	3.38108	2.59581	-1.1099	0.5	0.637838	0.422526	-0.326223
Female	58	3	0	1	11700	5748.65	1907.53	3.11992	71	57.7243	10.6746	1.24367	24.3	32.9703	10.375	-0.835689	3.5	5.25135	1.84189	-1.75135	0.8	3.38108	2.59581	-0.994325	0.4	0.637838	0.422526	-0.562895
Female	59	4	1	2	4200	5748.65	1907.53	-0.81186	70.2	57.7243	10.6746	1.16873	19.5	32.9703	10.375	-1.29834	6.8	5.25135	1.84189	1.54865	2.8	3.38108	2.59581	-0.223853	0.7	0.637838	0.422526	0.14712
Female	59	3	0	0	5200	5748.65	1907.53	-0.287622	71.9	57.7243	10.6746	1.32798	19.2	32.9703	10.375	-1.32726	5.6	5.25135	1.84189	0.348649	2.5	3.38108	2.59581	-0.339424	0.8	0.637838	0.422526	0.383792
Female	59	3	1	1	4100	5748.65	1907.53	-0.864284	70.5	57.7243	10.6746	1.19683	22.2	32.9703	10.375	-1.0381	5.1	5.25135	1.84189	-0.151351	2	3.38108	2.59581	-0.532042	0.2	0.637838	0.422526	-1.03624
Female	59	3	1	1	4900	5748.65	1907.53	-0.444894	55.3	57.7243	10.6746	-0.227112	33.5	32.9703	10.375	0.0510583	7	5.25135	1.84189	1.74865	3.4	3.38108	2.59581	0.00728825	0.8	0.637838	0.422526	0.383792
Female	60	4	1	1	6300	5748.65	1907.53	0.289039	73.3	57.7243	10.6746	1.45914	20.1	32.9703	10.375	-1.24051	4.4	5.25135	1.84189	-0.851351	1.4	3.38108	2.59581	-0.763183	0.8	0.637838	0.422526	0.383792
Female	60	2	1	0	4400	5748.65	1907.53	-0.707012	65.4	57.7243	10.6746	0.71906	25.6	32.9703	10.375	-0.710388	6.7	5.25135	1.84189	1.44865	1.6	3.38108	2.59581	-0.686136	0.7	0.637838	0.422526	0.14712
Female	61	3	0	0	7500	5748.65	1907.53	0.918124	58.1	57.7243	10.6746	0.0351934	30.4	32.9703	10.375	-0.247737	8.9	5.25135	1.84189	3.64865	2.3	3.38108	2.59581	-0.416471	0.3	0.637838	0.422526	-0.799566
Female	61	4	1	0	4700	5748.65	1907.53	-0.549741	68.5	57.7243	10.6746	1.00947	22.4	32.9703	10.375	-1.01882	7.2	5.25135	1.84189	1.94865	1.1	3.38108	2.59581	-0.878754	0.8	0.637838	0.422526	0.383792
Female	61	3	1	0	4200	5748.65	1907.53	-0.81186	71.5	57.7243	10.6746	1.29051	15.4	32.9703	10.375	-1.69352	5.6	5.25135	1.84189	0.348649	6.3	3.38108	2.59581	1.12447	1.2	0.637838	0.422526	1.33048
Female	62	2	1	0	5900	5748.65	1907.53	0.0793441	59.8	57.7243	10.6746	0.19445	34.6	32.9703	10.375	0.157082	4.2	5.25135	1.84189	-1.05135	0.7	3.38108	2.59581	-1.03285	0.7	0.637838	0.422526	0.14712
Female	62	2	1	0	5600	5748.65	1907.53	-0.0779272	73.4	57.7243	10.6746	1.4685	18.1	32.9703	10.375	-1.43328	6.2	5.25135	1.84189	0.948649	1.1	3.38108	2.59581	-0.878754	1.2	0.637838	0.422526	1.33048
Female	64	2	0	0	8000	5748.65	1907.53	1.18024	72	57.7243	10.6746	1.33735	22	32.9703	10.375	-1.05738	4.7	5.25135	1.84189	-0.551351	0.9	3.38108	2.59581	-0.955801	0.4	0.637838	0.422526	-0.562895
Female	64	3	1	2	5400	5748.65	1907.53	-0.182775	54.7	57.7243	10.6746	-0.28332	34.2	32.9703	10.375	0.118528	7.7	5.25135	1.84189	2.44865	2.7	3.38108	2.59581	-0.262377	0.7	0.637838	0.422526	0.14712
Female	66	3	1	1	5300	5748.65	1907.53	-0.235198	67.3	57.7243	10.6746	0.897053	25.8	32.9703	10.375	-0.691111	5.6	5.25135	1.84189	0.348649	0.9	3.38108	2.59581	-0.955801	0.4	0.637838	0.422526	-0.562895
Female	66	4	0	0	8000	5748.65	1907.53	1.18024	70.4	57.7243	10.6746	1.18746	22.3	32.9703	10.375	-1.02846	5.6	5.25135	1.84189	0.348649	1	3.38108	2.59581	-0.917278	0.7	0.637838	0.422526	0.14712
Female	67	3	0	0	5400	5748.65	1907.53	-0.182775	62.9	57.7243	10.6746	0.484859	27.3	32.9703	10.375	-0.546532	7.4	5.25135	1.84189	2.14865	1.7	3.38108	2.59581	-0.647613	0.7	0.637838	0.422526	0.14712
Female	67	3	1	0	7600	5748.65	1907.53	0.970548	66.5	57.7243	10.6746	0.822109	23	32.9703	10.375	-0.960991	7.1	5.25135	1.84189	1.84865	3	3.38108	2.59581	-0.146806	0.4	0.637838	0.422526	-0.562895
Female	68	3	0	0	5500	5748.65	1907.53	-0.130351	69.7	57.7243	10.6746	1.12189	19.7	32.9703	10.375	-1.27906	5.9	5.25135	1.84189	0.648649	3.6	3.38108	2.59581	0.0843354	1.1	0.637838	0.422526	1.09381
Female	68	3	0	0	5400	5748.65	1907.53	-0.182775	71.8	57.7243	10.6746	1.31861	19.8	32.9703	10.375	-1.26942	5.7	5.25135	1.84189	0.448649	2.2	3.38108	2.59581	-0.454995	0.5	0.637838	0.422526	-0.326223
Female	68	2	1	0	4900	5748.65	1907.53	-0.444894	62.2	57.7243	10.6746	0.419283	30.1	32.9703	10.375	-0.276653	5.3	5.25135	1.84189	0.0486486	1.4	3.38108	2.59581	-0.763183	1	0.637838	0.422526	0.857135
Female	68	2	0	0	7000	5748.65	1907.53	0.656005	63.7	57.7243	10.6746	0.559804	29.3	32.9703	10.375	-0.353761	5.1	5.25135	1.84189	-0.151351	1.3	3.38108	2.59581	-0.801707	0.6	0.637838	0.422526	-0.0895514
Female	71	3	1	0	6600	5748.65	1907.53	0.44631	61.6	57.7243	10.6746	0.363075	28.5	32.9703	10.375	-0.43087	7.3	5.25135	1.84189	2.04865	2	3.38108	2.59581	-0.532042	0.6	0.637838	0.422526	-0.0895514
Female	71	4	0	0	4400	5748.65	1907.53	-0.707012	66.4	57.7243	10.6746	0.812741	24.5	32.9703	10.375	-0.816412	7.7	5.25135	1.84189	2.44865	0.9	3.38108	2.59581	-0.955801	0.5	0.637838	0.422526	-0.326223
Female	72	3	1	2	6600	5748.65	1907.53	0.44631	79.4	57.7243	10.6746	2.03059	14.2	32.9703	10.375	-1.80918	5	5.25135	1.84189	-0.251351	1.1	3.38108	2.59581	-0.878754	0.3	0.637838	0.422526	-0.799566
Female	73	4	0	1	5200	5748.65	1907.53	-0.287622	74.1	57.7243	10.6746	1.53408	15.1	32.9703	10.375	-1.72244	7.1	5.25135	1.84189	1.84865	2.9	3.38108	2.59581	-0.18533	0.8	0.637838	0.422526	0.383792
Female	75	4	1	2	6800	5748.65	1907.53	0.551158	63.7	57.7243	10.6746	0.559804	26.2	32.9703	10.375	-0.652557	8.4	5.25135	1.84189	3.14865	1	3.38108	2.59581	-0.917278	0.7	0.637838	0.422526	0.14712
Female	75	4	1	0	3500	5748.65	1907.53	-1.17883	60.8	57.7243	10.6746	0.288131	26	32.9703	10.375	-0.671834	9.3	5.25135	1.84189	4.04865	3.1	3.38108	2.59581	-0.108282	0.8	0.637838	0.422526	0.383792
Female	75	3	0	0	5700	5748.65	1907.53	-0.0255034	80.9	57.7243	10.6746	2.17111	12.9	32.9703	10.375	-1.93449	5.2	5.25135	1.84189	-0.0513514	0.5	3.38108	2.59581	-1.1099	0.5	0.637838	0.422526	-0.326223
Female	82	4	0	0	4700	5748.65	1907.53	-0.549741	49.4	57.7243	10.6746	-0.779826	42.6	32.9703	10.375	0.928167	6.3	5.25135	1.84189	1.04865	1.1	3.38108	2.59581	-0.878754	0.6	0.637838	0.422526	-0.0895514
Female	83	4	0	0	7300	5748.65	1907.53	0.813277	79.8	57.7243	10.6746	2.06806	12.3	32.9703	10.375	-1.99232	4.9	5.25135	1.84189	-0.351351	2.2	3.38108	2.59581	-0.454995	0.8	0.637838	0.422526	0.383792
Male	21	2	1	0	4700	6110	1729.72	-0.81516	49.3	56.032	7.78312	-0.864949	34.9	33.458	6.6026	0.218399	5.5	6.37	1.53613	-0.566358	9.7	3.616	2.73454	2.22487	0.6	0.524	0.291064	0.261111
Male	21	2	1	1	5900	6110	1729.72	-0.121407	54.2	56.032	7.78312	-0.235381	33.3	33.458	6.6026	-0.02393	8.1	6.37	1.53613	1.12621	3.7	3.616	2.73454	0.0307182	0.7	0.524	0.291064	0.604678
Male	22	4	0	0	6300	6110	1729.72	0.109844	66.6	56.032	7.78312	1.35781	25.9	33.458	6.6026	-1.1447	5.9	6.37	1.53613	-0.305964	1.4	3.616	2.73454	-0.810375	0.2	0.524	0.291064	-1.11316
Male	22	4	1	0	6200	6110	1729.72	0.0520315	51.9	56.032	7.78312	-0.530893	32.1	33.458	6.6026	-0.205677	11.2	6.37	1.53613	3.14427	3.2	3.616	2.73454	-0.152128	1.6	0.524	0.291064	3.69678
Male	23	2	0	1	4900	6110	1729.72	-0.699534	66.4	56.032	7.78312	1.33211	27.1	33.458	6.6026	-0.962954	5.7	6.37	1.53613	-0.436161	0.4	3.616	2.73454	-1.17607	0.4	0.524	0.291064	-0.426023
Male	26	4	0	0	4400	6110	1729.72	-0.988598	70	56.032	7.78312	1.79465	22.3	33.458	6.6026	-1.68994	6.1	6.37	1.53613	-0.175766	1.4	3.616	2.73454	-0.810375	0.2	0.524	0.291064	-1.11316
Male	29	2	0	0	8900	6110	1729.72	1.61298	67.7	56.032	7.78312	1.49914	19.5	33.458	6.6026	-2.11402	5.7	6.37	1.53613	-0.436161	5.9	3.616	2.73454	0.835242	1.2	0.524	0.291064	2.32251
Male	31	4	2	1	7500	6110	1729.72	0.803597	59.7	56.032	7.78312	0.471276	28.7	33.458	6.6026	-0.720625	5.3	6.37	1.53613	-0.696556	6.2	3.616	2.73454	0.944949	0.1	0.524	0.291064	-1.45672
Male	32	3	0	0	5900	6110	1729.72	-0.121407	57.6	56.032	7.78312	0.201462	30.1	33.458	6.6026	-0.508588	8.1	6.37	1.53613	1.12621	3.7	3.616	2.73454	0.0307182	0.5	0.524	0.291064	-0.082456
Male	32	3	0	1	6200	6110	1729.72	0.0520315	60.5	56.032	7.78312	0.574063	29.5	33.458	6.6026	-0.599461	6.5	6.37	1.53613	0.0846283	3.2	3.616	2.73454	-0.152128	0.3	0.524	0.291064	-0.76959
Male	34	4	1	0	7100	6110	1729.72	0.572346	68.3	56.032	7.78312	1.57623	21.9	33.458	6.6026	-1.75052	6.7	6.37	1.53613	0.214826	1.8	3.616	2.73454	-0.664098	1.3	0.524	0.291064	2.66608
Male	36	3	0	0	5600	6110	1729.72	-0.294845	51.5	56.032	7.78312	-0.582286	36.8	33.458	6.6026	0.506164	5.7	6.37	1.53613	-0.436161	5.1	3.616	2.73454	0.542688	0.9	0.524	0.291064	1.29181
Male	37	4	1	2	6000	6110	1729.72	-0.063594	57	56.032	7.78312	0.124372	34.2	33.458	6.6026	0.11238	6.8	6.37	1.53613	0.279924	1.3	3.616	2.73454	-0.846944	0.7	0.524	0.291064	0.604678
Male	37	2	0	0	8900	6110	1729.72	1.61298	68.8	56.032	7.78312	1.64047	22.4	33.458	6.6026	-1.67479	6.3	6.37	1.53613	-0.0455691	1.9	3.616	2.73454	-0.627528	0.6	0.524	0.291064	0.261111
Male	37	2	0	0	6800	6110	1729.72	0.398908	72	56.032	7.78312	2.05162	21.1	33.458	6.6026	-1.87169	5.3	6.37	1.53613	-0.696556	1.2	3.616	2.73454	-0.883513	0.4	0.524	0.291064	-0.426023
Male	39	2	1	0	4900	6110	1729.72	-0.699534	70.8	56.032	7.78312	1.89744	21.8	33.458	6.6026	-1.76567	5.8	6.37	1.53613	-0.371062	0.8	3.616	2.73454	-1.02979	0.8	0.524	0.291064	0.948244
Male	39	2	0	0	4900	6110	1729.72	-0.699534	61	56.032	7.78312	0.638305	29.7	33.458	6.6026	-0.56917	6.1	6.37	1.53613	-0.175766	2	3.616	2.73454	-0.590959	1.2	0.524	0.291064	2.32251
Male	41	4	1	2	7000	6110	1729.72	0.514533	54.1	56.032	7.78312	-0.24823	32.5	33.458	6.6026	-0.145094	5.5	6.37	1.53613	-0.566358	7.2	3.616	2.73454	1.31064	0.7	0.524	0.291064	0.604678
Male	42	3	1	0	5400	6110	1729.72	-0.410471	62.9	56.032	7.78312	0.882423	26.5	33.458	6.6026	-1.05383	5.3	6.37	1.53613	-0.696556	4.2	3.616	2.73454	0.213564	1.1	0.524	0.291064	1.97894
Male	43	3	0	1	4900	6110	1729.72	-0.699534	57.7	56.032	7.78312	0.21431	31.1	33.458	6.6026	-0.357132	7.8	6.37	1.53613	0.930911	2.6	3.616	2.73454	-0.371544	0.8	0.524	0.291064	0.948244
Male	43	2	1	0	10100	6110	1729.72	2.30673	73.1	56.032	7.78312	2.19295	16.6	33.458	6.6026	-2.55324	5.2	6.37	1.53613	-0.761655	4.1	3.616	2.73454	0.176995	1	0.524	0.291064	1.63538
Male	43	2	0	0	4900	6110	1729.72	-0.699534	68.3	56.032	7.78312	1.57623	24.4	33.458	6.6026	-1.37188	5.5	6.37	1.53613	-0.566358	1.6	3.616	2.73454	-0.737236	0.2	0.524	0.291064	-1.11316
Male	43	4	0	1	8500	6110	1729.72	1.38172	76.1	56.032	7.78312	2.5784	15.3	33.458	6.6026	-2.75013	5.6	6.37	1.53613	-0.50126	1.5	3.616	2.73454	-0.773805	1.5	0.524	0.291064	3.35321
Male	43	4	1	2	4400	6110	1729.72	-0.988598	65.2	56.032	7.78312	1.17793	27.1	33.458	6.6026	-0.962954	3.4	6.37	1.53613	-1.93343	3.6	3.616	2.73454	-0.00585108	0.7	0.524	0.291064	0.604678
Male	44	2	0	0	7300	6110	1729.72	0.687972	78.9	56.032	7.78312	2.93815	11.1	33.458	6.6026	-3.38624	3.8	6.37	1.53613	-1.67304	5.7	3.616	2.73454	0.762103	0.5	0.524	0.291064	-0.082456
Male	44	4	0	0	6800	6110	1729.72	0.398908	66.7	56.032	7.78312	1.37066	23	33.458	6.6026	-1.58392	5.7	6.37	1.53613	-0.436161	3.4	3.616	2.73454	-0.0789896	1.2	0.524	0.291064	2.32251
Male	45	2	0	0	9200	6110	1729.72	1.78641	74.4	56.032	7.78312	2.35998	19.9	33.458	6.6026	-2.05343	4.6	6.37	1.53613	-1.15225	0.9	3.616	2.73454	-0.993221	0.2	0.524	0.291064	-1.11316
Male	45	2	1	0	4800	6110	1729.72	-0.757347	60.7	56.032	7.78312	0.59976	27.8	33.458	6.6026	-0.856935	9.3	6.37	1.53613	1.90739	1.6	3.616	2.73454	-0.737236	0.6	0.524	0.291064	0.261111
Male	46	2	0	0	9000	6110	1729.72	1.67079	71.2	56.032	7.78312	1.94883	15.9	33.458	6.6026	-2.65926	7.3	6.37	1.53613	0.605418	4.9	3.616	2.73454	0.469549	0.7	0.524	0.291064	0.604678
Male	46	2	1	0	6200	6110	1729.72	0.0520315	60.3	56.032	7.78312	0.548366	29.7	33.458	6.6026	-0.56917	6.2	6.37	1.53613	-0.110668	2.7	3.616	2.73454	-0.334974	1.1	0.524	0.291064	1.97894
Male	47	4	1	2	7600	6110	1729.72	0.86141	78.2	56.032	7.78312	2.84822	14.3	33.458	6.6026	-2.90158	6.4	6.37	1.53613	0.0195296	0.4	3.616	2.73454	-1.17607	0.7	0.524	0.291064	0.604678
Male	47	2	0	0	6400	6110	1729.72	0.167657	67	56.032	7.78312	1.4092	24	33.458	6.6026	-1.43247	4.7	6.37	1.53613	-1.08715	3.4	3.616	2.73454	-0.0789896	0.9	0.524	0.291064	1.29181
Male	48	2	0	0	5600	6110	1729.72	-0.294845	68	56.032	7.78312	1.53769	22.3	33.458	6.6026	-1.68994	6.9	6.37	1.53613	0.345023	2.3	3.616	2.73454	-0.481251	0.5	0.524	0.291064	-0.082456
Male	48	3	0	0	5700	6110	1729.72	-0.237032	72.4	56.032	7.78312	2.10301	19.3	33.458	6.6026	-2.14431	5.9	6.37	1.53613	-0.305964	1.7	3.616	2.73454	-0.700667	0.7	0.524	0.291064	0.604678
Male	49	4	1	2	5200	6110	1729.72	-0.526096	76.4	56.032	7.78312	2.61695	15.9	33.458	6.6026	-2.65926	6.7	6.37	1.53613	0.214826	0.8	3.616	2.73454	-1.02979	0.2	0.524	0.291064	-1.11316
Male	49	2	0	0	5900	6110	1729.72	-0.121407	67.2	56.032	7.78312	1.4349	18.5	33.458	6.6026	-2.26547	7.3	6.37	1.53613	0.605418	5.8	3.616	2.73454	0.798672	1.2	0.524	0.291064	2.32251
Male	49	3	0	2	4800	6110	1729.72	-0.757347	57.3	56.032	7.78312	0.162917	34.7	33.458	6.6026	0.188108	5.1	6.37	1.53613	-0.826753	2.5	3.616	2.73454	-0.408113	0.4	0.524	0.291064	-0.426023
Male	50	3	1	1	6100	6110	1729.72	-0.00578128	70	56.032	7.78312	1.79465	16.3	33.458	6.6026	-2.59867	5.3	6.37	1.53613	-0.696556	7.9	3.616	2.73454	1.56663	0.5	0.524	0.291064	-0.082456
Male	50	3	0	2	6800	6110	1729.72	0.398908	76.5	56.032	7.78312	2.62979	14.5	33.458	6.6026	-2.87129	6.1	6.37	1.53613	-0.175766	2.3	3.616	2.73454	-0.481251	0.6	0.524	0.291064	0.261111
Male	50	2	1	0	5400	6110	1729.72	-0.410471	65.3	56.032	7.78312	1.19078	24.9	33.458	6.6026	-1.29616	7.4	6.37	1.53613	0.670516	2.2	3.616	2.73454	-0.517821	0.2	0.524	0.291064	-1.11316
Male	50	3	0	1	7100	6110	1729.72	0.572346	70.7	56.032	7.78312	1.88459	16.6	33.458	6.6026	-2.55324	6.7	6.37	1.53613	0.214826	5.3	3.616	2.73454	0.615826	0.7	0.524	0.291064	0.604678
Male	51	2	0	0	5800	6110	1729.72	-0.17922	62.3	56.032	7.78312	0.805333	22.6	33.458	6.6026	-1.6445	8.9	6.37	1.53613	1.647	4.8	3.616	2.73454	0.43298	1.4	0.524	0.291064	3.00965
Male	51	2	0	0	6200	6110	1729.72	0.0520315	52.5	56.032	7.78312	-0.453803	39	33.458	6.6026	0.839366	5.3	6.37	1.53613	-0.696556	2.9	3.616	2.73454	-0.261836	0.3	0.524	0.291064	-0.76959
Male	52	3	1	0	7600	6110	1729.72	0.86141	64.6	56.032	7.78312	1.10084	26.3	33.458	6.6026	-1.08412	6	6.37	1.53613	-0.240865	2.3	3.616	2.73454	-0.481251	0.8	0.524	0.291064	0.948244
Male	52	4	1	1	8200	6110	1729.72	1.20829	81.1	56.032	7.78312	3.22082	13	33.458	6.6026	-3.09848	4.5	6.37	1.53613	-1.21735	1	3.616	2.73454	-0.956652	0.4	0.524	0.291064	-0.426023
Male	52	3	1	0	5600	6110	1729.72	-0.294845	61.8	56.032	7.78312	0.741091	26	33.458	6.6026	-1.12956	6.6	6.37	1.53613	0.149727	4.5	3.616	2.73454	0.323272	1.1	0.524	0.291064	1.97894
Male	52	3	0	0	8600	6110	1729.72	1.43954	65.2	56.032	7.78312	1.17793	26.3	33.458	6.6026	-1.08412	6.3	6.37	1.53613	-0.0455691	1.9	3.616	2.73454	-0.627528	0.3	0.524	0.291064	-0.76959
Male	52	2	1	2	4800	6110	1729.72	-0.757347	62.7	56.032	7.78312	0.856726	28.3	33.458	6.6026	-0.781207	6.7	6.37	1.53613	0.214826	2.1	3.616	2.73454	-0.55439	0.2	0.524	0.291064	-1.11316
Male	53	3	1	1	5600	6110	1729.72	-0.294845	66.5	56.032	7.78312	1.34496	22.9	33.458	6.6026	-1.59907	8.2	6.37	1.53613	1.19131	2	3.616	2.73454	-0.590959	0.4	0.524	0.291064	-0.426023
Male	54	3	1	0	5800	6110	1729.72	-0.17922	64.4	56.032	7.78312	1.07515	24.4	33.458	6.6026	-1.37188	8.7	6.37	1.53613	1.5168	2	3.616	2.73454	-0.590959	0.5	0.524	0.291064	-0.082456
Male	54	3	0	0	3700	6110	1729.72	-1.39329	66.9	56.032	7.78312	1.39636	24.3	33.458	6.6026	-1.38703	6.4	6.37	1.53613	0.0195296	1.6	3.616	2.73454	-0.737236	0.8	0.524	0.291064	0.948244
Male	55	3	1	1	6200	6110	1729.72	0.0520315	75.7	56.032	7.78312	2.52701	15.7	33.458	6.6026	-2.68955	7.6	6.37	1.53613	0.800714	0.5	3.616	2.73454	-1.1395	0.5	0.524	0.291064	-0.082456
Male	57	3	1	0	5400	6110	1729.72	-0.410471	61.7	56.032	7.78312	0.728243	23.2	33.458	6.6026	-1.55363	8.1	6.37	1.53613	1.12621	5.7	3.616	2.73454	0.762103	1.3	0.524	0.291064	2.66608
Male	57	3	0	0	7800	6110	1729.72	0.977036	68.3	56.032	7.78312	1.57623	18.5	33.458	6.6026	-2.26547	9.5	6.37	1.53613	2.03759	3.2	3.616	2.73454	-0.152128	0.5	0.524	0.291064	-0.082456
Male	58	3	1	0	5400	6110	1729.72	-0.410471	71.5	56.032	7.78312	1.98738	17.7	33.458	6.6026	-2.38664	6.8	6.37	1.53613	0.279924	3.1	3.616	2.73454	-0.188697	0.9	0.524	0.291064	1.29181
Male	59	3	0	1	8000	6110	1729.72	1.09266	68.3	56.032	7.78312	1.57623	22	33.458	6.6026	-1.73538	7	6.37	1.53613	0.410122	2.1	3.616	2.73454	-0.55439	0.6	0.524	0.291064	0.261111
Male	60	3	0	0	5100	6110	1729.72	-0.583909	66	56.032	7.78312	1.28072	25.7	33.458	6.6026	-1.17499	6	6.37	1.53613	-0.240865	1.9	3.616	2.73454	-0.627528	0.4	0.524	0.291064	-0.426023
Male	60	3	1	1	3600	6110	1729.72	-1.4511	51.8	56.032	7.78312	-0.543741	34.7	33.458	6.6026	0.188108	9.9	6.37	1.53613	2.29798	2.5	3.616	2.73454	-0.408113	1.1	0.524	0.291064	1.97894
Male	61	4	1	0	5200	6110	1729.72	-0.526096	64.5	56.032	7.78312	1.088	24.8	33.458	6.6026	-1.3113	6.6	6.37	1.53613	0.149727	3.2	3.616	2.73454	-0.152128	0.9	0.524	0.291064	1.29181
Male	61	2	0	0	5000	6110	1729.72	-0.641722	62	56.032	7.78312	0.766788	26.3	33.458	6.6026	-1.08412	7.1	6.37	1.53613	0.47522	3.6	3.616	2.73454	-0.00585108	1	0.524	0.291064	1.63538
Male	61	2	1	0	4100	6110	1729.72	-1.16204	55.8	56.032	7.78312	-0.0298081	34.5	33.458	6.6026	0.157817	7	6.37	1.53613	0.410122	1.2	3.616	2.73454	-0.883513	1.5	0.524	0.291064	3.35321
Male	62	4	1	1	5800	6110	1729.72	-0.17922	69.8	56.032	7.78312	1.76896	18	33.458	6.6026	-2.3412	7.7	6.37	1.53613	0.865812	3.6	3.616	2.73454	-0.00585108	0.9	0.524	0.291064	1.29181
Male	63	4	1	0	9200	6110	1729.72	1.78641	72	56.032	7.78312	2.05162	16	33.458	6.6026	-2.64411	5.9	6.37	1.53613	-0.305964	4.8	3.616	2.73454	0.43298	1.3	0.524	0.291064	2.66608
Male	64	2	0	0	6000	6110	1729.72	-0.063594	60.5	56.032	7.78312	0.574063	28.9	33.458	6.6026	-0.690334	9.2	6.37	1.53613	1.84229	1.1	3.616	2.73454	-0.920082	0.3	0.524	0.291064	-0.76959
Male	66	2	0	0	7500	6110	1729.72	0.803597	76.8	56.032	7.78312	2.66834	15.5	33.458	6.6026	-2.71984	6.4	6.37	1.53613	0.0195296	0.9	3.616	2.73454	-0.993221	0.4	0.524	0.291064	-0.426023
Male	67	4	1	2	5600	6110	1729.72	-0.294845	68.2	56.032	7.78312	1.56338	25.4	33.458	6.6026	-1.22043	6.2	6.37	1.53613	-0.110668	0	3.616	2.73454	-1.32234	0.2	0.524	0.291064	-1.11316
Male	68	3	1	1	2800	6110	1729.72	-1.9136	62.7	56.032	7.78312	0.856726	27.5	33.458	6.6026	-0.902372	6.3	6.37	1.53613	-0.0455691	2.8	3.616	2.73454	-0.298405	0.7	0.524	0.291064	0.604678
Male	69	3	0	0	7800	6110	1729.72	0.977036	75.5	56.032	7.78312	2.50131	15.7	33.458	6.6026	-2.68955	7.1	6.37	1.53613	0.47522	1.4	3.616	2.73454	-0.810375	0.3	0.524	0.291064	-0.76959
Male	69	3	1	0	7100	6110	1729.72	0.572346	73.4	56.032	7.78312	2.2315	18	33.458	6.6026	-2.3412	6.7	6.37	1.53613	0.214826	1.5	3.616	2.73454	-0.773805	0.4	0.524	0.291064	-0.426023
Male	69	4	0	0	7100	6110	1729.72	0.572346	70.2	56.032	7.78312	1.82035	19.6	33.458	6.6026	-2.09887	7.2	6.37	1.53613	0.540319	2.6	3.616	2.73454	-0.371544	0.4	0.524	0.291064	-0.426023
Male	70	4	0	1	6500	6110	1729.72	0.22547	68.5	56.032	7.78312	1.60193	23.4	33.458	6.6026	-1.52334	5.2	6.37	1.53613	-0.761655	2.4	3.616	2.73454	-0.444682	0.5	0.524	0.291064	-0.082456
Male	70	2	1	0	5300	6110	1729.72	-0.468283	62.7	56.032	7.78312	0.856726	22.7	33.458	6.6026	-1.62936	12	6.37	1.53613	3.66506	2.2	3.616	2.73454	-0.517821	0.4	0.524	0.291064	-0.426023
Male	70	2	0	0	7600	6110	1729.72	0.86141	69.5	56.032	7.78312	1.73041	16.2	33.458	6.6026	-2.61382	4.8	6.37	1.53613	-1.02205	8.7	3.616	2.73454	1.85918	0.8	0.524	0.291064	0.948244
Male	70	3	0	1	7100	6110	1729.72	0.572346	66.6	56.032	7.78312	1.35781	20.3	33.458	6.6026	-1.99285	10.6	6.37	1.53613	2.75367	1.5	3.616	2.73454	-0.773805	1	0.524	0.291064	1.63538
Male	75	3	1	1	8800	6110	1729.72	1.55516	71.2	56.032	7.78312	1.94883	20	33.458	6.6026	-2.03829	7.4	6.37	1.53613	0.670516	0.7	3.616	2.73454	-1.06636	0.7	0.524	0.291064	0.604678
Male	79	3	0	0	4800	6110	1729.72	-0.757347	64.6	56.032	7.78312	1.10084	24.5	33.458	6.6026	-1.35674	6.6	6.37	1.53613	0.149727	3.3	3.616	2.73454	-0.115559	1	0.524	0.291064	1.63538
Male	80	4	0	0	6100	6110	1729.72	-0.00578128	69.4	56.032	7.78312	1.71756	19.3	33.458	6.6026	-2.14431	8.7	6.37	1.53613	1.5168	2.3	3.616	2.73454	-0.481251	0.3	0.524	0.291064	-0.76959
Male	81	3	1	1	5200	6110	1729.72	-0.526096	70.7	56.032	7.78312	1.88459	21	33.458	6.6026	-1.88683	7.1	6.37	1.53613	0.47522	1	3.616	2.73454	-0.956652	0.2	0.524	0.291064	-1.11316
WBC, white blood cell count
